# Supplementary material for: The Use of Glucagon-like Peptide-1 Receptor Agonists in Patients with Type 2 Diabetes Mellitus Does Not Increase the Risk of Pancreatic Cancer: A U.S.-Based Cohort Study
Source: Cancers (Basel). 2024 Apr 23;16(9):1625. doi: 10.3390/cancers16091625 (PMC11082986; doi:10.3390/cancers16091625)
Supplement: Supplementary file 1 [file cancers-16-01625-s001.zip]

Archive with 1 entries (1 files):
- cancers-2965518-supplementary.pdf
